# Supplementary material for: Consistency of frontal cortex metabolites quantified by magnetic resonance spectroscopy within overlapping small and large voxels
Source: Sci Rep. 2023 Feb 8;13:2246. doi: 10.1038/s41598-023-29190-y (PMC9908968; doi:10.1038/s41598-023-29190-y)
Supplement: Supplementary file 2 — Supplementary Information 2. [file 41598_2023_29190_MOESM2_ESM.xlsx]

## Sheet: SNR_Included_Data_For_SciRep
ID	Age	Sex	Dice_Coefficient	BIG_FIDA_water_LW_LCM	BIG_FIDA_NAA_LW_LCM	BIG_FIDA_SNR_NAA_LCM	BIG_Glu	BIG_Glu_SD	BIG_Glu_Cre_PCr	BIG_Ins	BIG_Ins_SD	BIG_Ins_Cre_PCr	BIG_GPC_PCh	BIG_GPC_PCh_SD	BIG_GPC_PCh_Cre_PCr	BIG_NAA_NAAG	BIG_NAA_NAAG_SD	BIG_NAA_NAAG_Cre_PCr	BIG_Cre_PCr	BIG_Cre_PCr_SD	BIG_Cre_PCr_Cre_PCr	BIG_Glu_Gln	BIG_Glu_Gln_SD	BIG_Glu_Gln_Cre_PCr	BIG_fGM	BIG_fWM	BIG_fCSF	BIG_NAA_NAAG_conc_molar	BIG_Cre_PCr_conc_molar	BIG_GPC_PCh_conc_molar	BIG_Ins_conc_molar	BIG_Glu_conc_molar	BIG_Glu_Gln_conc_molar	BIG_NAA_conc_molal	BIG_Cre_PCr_conc_molal	BIG_GPC_PCh_conc_molal	BIG_Ins_conc_molal	BIG_Glu_conc_molal	BIG_Glu_Gln_conc_molal	SML_FIDA_water_LW_LCM	SML_FIDA_NAA_LW_LCM	SML_FIDA_SNR_NAA_LCM	SML_Glu	SML_Glu_SD	SML_Glu_Cre_PCr	SML_Ins	SML_Ins_SD	SML_Ins_Cre_PCr	SML_NAA
1	60	Male	0.807823	9.81939	11.1933	165.504	11.703	6	1.015	11.173	4	0.969	3.432	2	0.298	15.43	2	1.338	11.534	2	1	14.921	7	1.294	0.331797	0.572318	0.0958854	10.8715	8.37487	2.27321	7.08412	8.55279	10.0559	15.5817	12.0034	3.2581	10.1534	12.2584	14.4128	7.0392	10.5464	58.6718	16.4	8	1.337	11.905	6	0.971	16.365
2	55	Male	0.980664	8.51755	10.7055	128.73	8.401	7	0.977	7.945	4	0.924	2.851	2	0.331	12.551	2	1.459	8.602	2	1	11.214	7	1.304	0.364306	0.497512	0.138181	9.33693	6.59477	1.99384	5.31878	6.48252	7.97968	13.2448	9.3549	2.82833	7.54487	9.19567	11.3194	7.94727	10.1822	39.8382	11.12	13	1.156	7.938	10	0.825	10.264
3	58	Female	0.848563	9.97465	11.7867	59.4089	12.289	5	1.256	10.411	4	1.064	3.043	3	0.311	14.355	2	1.468	9.782	2	1	14.742	6	1.507	0.376316	0.547267	0.0764166	9.99868	7.02168	1.99255	6.52566	8.87856	9.82189	14.2235	9.98861	2.83448	9.283	12.6301	13.972	7.40148	6.92411	37.0345	13.032	11	1.275	9.846	8	0.964	14.978
5	28	Male	0.96875	13.4179	16.0518	48.5571	8.673	7	1.409	5.828	5	0.947	2.133	3	0.346	10.546	3	1.713	6.157	3	1	10.912	8	1.772	0.377911	0.560186	0.0619028	7.23581	4.35354	1.37581	3.59842	6.17242	7.16148	10.302	6.19835	1.95881	5.12324	8.78798	10.1962	7.65802	7.09337	41.2035	16.826	8	1.711	7.223	10	0.735	15.577
6	49	Male	1	13.4166	14.2903	68.0127	12.122	5	1.251	9.657	5	0.997	2.821	3	0.291	13.246	2	1.367	9.69	2	1	15.224	7	1.571	0.418569	0.501821	0.0796101	9.34151	7.04255	1.87026	6.12868	8.86734	10.2698	13.1734	9.93139	2.63744	8.64265	12.5047	14.4824	7.71107	7.4636	39.2849	16.399	7	1.637	11.088	5	1.107	14.844
7	44	Male	1	11.2092	12.4768	67.4235	11.422	7	1.267	8.38	5	0.929	2.589	3	0.287	15.444	2	1.713	9.017	2	1	13.751	8	1.525	0.383011	0.544515	0.0724739	10.7274	6.4546	1.69057	5.23805	8.22929	9.13623	15.2446	9.17261	2.40246	7.44378	11.6946	12.9835	8.2665	8.0207	42.2666	14.4	9	1.472	6.644	11	0.679	14.854
8	53	Female	1	13.8115	16.5967	52.1203	11.115	5	1.129	10.541	4	1.071	3.093	3	0.314	12.616	2	1.282	9.844	3	1	15.324	7	1.557	0.349995	0.613514	0.036491	8.38033	6.73884	1.93146	6.30106	7.65835	9.73667	12.0196	9.66526	2.77023	9.03737	10.9841	13.9649	9.05637	8.82741	29.2081	12.629	9	1.275	11.233	5	1.134	14.589
10	65	Male	0.933594	11.99	10.5408	104.992	10.173	5	1.022	9.404	3	0.945	2.296	2	0.231	13.719	2	1.378	9.956	2	1	15.897	5	1.597	0.350686	0.536612	0.112701	9.88714	7.39448	1.55556	6.09893	7.60474	10.9588	14.0967	10.5428	2.21786	8.69561	10.8425	15.6246	8.57948	9.63049	31.2811	13.383	11	1.377	10.331	7	1.063	12.661
11	48	Male	0.887597	12.0367	14.8806	50.5518	10.646	6	1.238	7.019	4	0.816	2.582	3	0.3	13.386	3	1.557	8.599	2	1	13.949	7	1.622	0.316802	0.644796	0.0384016	8.84568	5.85602	1.604	4.17396	7.29715	8.81703	12.7675	8.45233	2.31514	6.02451	10.5324	12.7261	8.39211	8.20641	38.108	16.21	7	1.712	7.975	8	0.842	13.376
13	52	Male	0.916667	14.2501	16.624	32.0316	8.379	12	0.972	10.18	6	1.182	2.921	4	0.339	12.886	4	1.496	8.616	3	1	9.77	13	1.134	0.272157	0.689803	0.0380397	8.42983	5.80872	1.79639	5.99295	5.68564	6.11356	12.2744	8.45791	2.61567	8.72616	8.2787	8.90178	8.97127	7.53784	33.681	12.457	15	1.284	11.158	8	1.15	14.883
15	54	Male	1	9.22492	8.43486	126.756	10.585	6	0.996	8.832	4	0.831	3.112	2	0.293	15.716	2	1.479	10.626	2	1	15.437	6	1.453	0.333354	0.534822	0.131825	11.5297	8.0338	2.14627	5.8308	8.0548	10.8328	16.473	11.4782	3.06647	8.33072	11.5082	15.4772	7.37183	6.75248	42.4497	12.942	8	1.322	8.653	5	0.884	13.844
16	56	Male	0.77529	16.751	15.6605	60.2131	8.084	8	0.988	7.421	4	0.907	2.703	3	0.33	11.684	3	1.428	8.185	3	1	10.498	9	1.283	0.360458	0.572241	0.0673014	8.03236	5.79888	1.74689	4.59099	5.76454	6.90331	11.4708	8.28127	2.4947	6.5563	8.23222	9.85847	8.6167	9.01085	37.2561	14.847	8	1.472	9.824	6	0.974	14.718
17	55	Male	0.86072	8.65988	10.1071	68.6676	11.544	5	1.093	10.267	4	0.972	3.092	2	0.293	15.846	2	1.5	10.563	2	1	13.475	7	1.276	0.345858	0.59355	0.0605921	10.7829	7.40758	1.97798	6.2871	8.14813	8.77087	15.4513	10.6147	2.83434	9.0091	11.6759	12.5682	7.98677	7.17284	38.493	13.168	8	1.339	7.984	7	0.812	13.471
18	64	Male	1	15.8253	14.0288	56.5653	11.662	8	1.539	10.567	5	1.394	2.413	4	0.318	13.707	3	1.809	7.579	3	1	12.942	10	1.708	0.421665	0.472784	0.105551	9.95011	5.66985	1.64668	6.90287	8.78103	8.98641	13.9889	7.97128	2.31508	9.70479	12.3453	12.634	8.88693	9.57648	29.5729	13.774	13	1.538	12.12	8	1.353	13.91
19	28	Female	0.936686	13.7172	14.2065	69.6569	9.439	7	1.125	8.497	5	1.013	2.842	3	0.339	13.564	2	1.617	8.389	2	1	11.764	8	1.402	0.377142	0.603059	0.0197991	8.91027	5.6792	1.75507	5.02297	6.43155	7.39192	12.7286	8.11293	2.50718	7.17549	9.18768	10.5596	7.68338	7.67628	39.4404	12.69	7	1.372	8.794	5	0.951	14.487
20	58	Male	0.757812	14.1476	14.4781	93.5821	10.245	6	1.035	8.933	5	0.903	3.034	3	0.307	14.558	2	1.471	9.894	2	1	14.013	8	1.416	0.323842	0.583231	0.0929264	10.2065	7.14861	1.99967	5.63592	7.45031	9.39736	14.6558	10.2649	2.87139	8.0928	10.6981	13.494	7.45071	7.54189	37.8668	13.31	8	1.444	8.703	6	0.944	13.503
21	56	Male	0.849792	13.6309	18.6375	49.2256	14.173	5	1.362	13.894	4	1.335	3.448	3	0.331	14.103	3	1.355	10.408	3	1	19.131	6	1.838	0.338983	0.610891	0.0501265	9.47834	7.20879	2.17849	8.40312	9.88028	12.2987	13.6106	10.3516	3.12825	12.0666	14.1878	17.6605	8.47987	7.9291	38.5298	17.026	8	1.614	9.848	7	0.934	15.343
22	42	Male	0.988462	11.5415	14.0799	56.0107	11.243	6	1.441	7.79	4	0.999	2.596	2	0.333	11.676	2	1.497	7.8	2	1	13.52	7	1.733	0.355333	0.563325	0.0813418	8.13905	5.60336	1.70119	4.88663	8.12922	9.01479	11.6225	8.00156	2.42928	6.97808	11.6085	12.8731	9.09797	9.9122	32.5867	14.862	8	1.612	8.659	7	0.939	14.42
[truncated: 63 more columns]
